# Supplementary material for: One-Step Fabrication of a Functionally Integrated Device Based on Polydimethylsiloxane-Coated SiO2 NPs for Efficient and Continuous Oil Absorption
Source: Materials (Basel). 2021 Oct 12;14(20):5998. doi: 10.3390/ma14205998 (PMC8537208; doi:10.3390/ma14205998)
Supplement: Supplementary file 1 [file materials-14-05998-s001.zip]

Archive with 4 entries (4 files):
- materials-1403509- SM final.pdf
- Video S1.mov
- Video S2.mov
- Video S3.mov
